# Supplementary material for: Red Cell Distribution Width and RDW-to-Platelet Ratio Patterns Across the Spectrum of Hypoxic–Ischemic Encephalopathy
Source: Children (Basel). 2026 Jan 10;13(1):100. doi: 10.3390/children13010100 (PMC12840257; doi:10.3390/children13010100)
Supplement: Supplementary file 1 [file children-13-00100-s001.zip]

Archive with 1 entries (1 files):
- children-4044632-supplementary.pdf
